# Supplementary material for: Protective mucosal immunity against SARS-CoV-2 after heterologous systemic prime-mucosal boost immunization
Source: Nat Commun. 2021 Nov 26;12:6871. doi: 10.1038/s41467-021-27063-4 (PMC8626513; doi:10.1038/s41467-021-27063-4)
Supplement: Supplementary file 4 — Source Data [file 41467_2021_27063_MOESM4_ESM.xlsx]

## Sheet: Figure 1b
Figure 1b	IgG
		Serum						BAL
naive	Ad5	Ad19a	DNA-Ad5	DNA-Ad19a		naive	Ad5	Ad19a	DNA-Ad5	DNA-Ad19a
44.7	200	157	1401	1892		37	45.9	48.8	289	136
46.8	166	346	1478	1334		38.6	60.8	55	440	143
48.8	149	127	3329	998		37.8	45.9	44.7	606	129
52.9	186	207	1475	1013		39.8	55	41.9	270	77.6
	118	208	2449	1199			77.6	40.6	611	92.6
	498	95.7		1258			49.6	40.6		124

## Sheet: Figure 1c
Figure 1c	IgG1
		Serum						BAL
naive	Ad5	Ad19a	DNA-Ad5	DNA-Ad19a		naive	Ad5	Ad19a	DNA-Ad5	DNA-Ad19a
12.5	189	24.1	864	526		9.52	12	12.5	109	24.6
12.5	150	24.1	1449	972		12	23.1	12	300	70.4
10	27.6	44.3	469	537		11.5	10.5	11	49.9	44.3
13	32.6	27.6	583	459		10	12.5	13	54.4	25.1
	38.2	31.6	2503	307			18	13.5	332	19
	200	26.1		148			13	10.5		12.5

## Sheet: Figure 1d
Figure 1d	IgG2a
		Serum						BAL
naive	Ad5	Ad19a	DNA-Ad5	DNA-Ad19a		naive	Ad5	Ad19a	DNA-Ad5	DNA-Ad19a
89.8	249	545	4824	11551		93.3	97.6	109	848	548
93.3	182	1519	5964	5675		90.6	106	131	1186	449
91.8	463	318	16382	5738		90.6	103	89.8	1817	491
96.8	336	775	6373	5460		87.9	110	101	806	262
	262	922	7976	6080			125	108	1397	355
	1347	233		9909			109	96		569

## Sheet: Figure 1e
Figure 1e	Neutralization
		Serum						BAL
naive	Ad5	Ad19a	DNA-Ad5	DNA-Ad19a		naive	Ad5	Ad19a	DNA-Ad5	DNA-Ad19a
>2	>2	>2	640	40		>2	8	>2	64	8
>2	>2	>2	320	320		>2	8	>2	128	16
>2	>2	40	160	80		>2	>2	>2	128	16
>2	>2	>2	80	160		>2	8	>2	64	4
	>2	>2	160	640			8	>2	128	16
	>2	>2		160			>2	>2		16

## Sheet: Figure 2a
Figure 2a	IgA S2
naive	Ad5	Ad19a	DNA-Ad5	DNA-Ad19a
5946	312509	68879	2014692	537579
6650	366677	30810	3626098	466774
6982	178769	86028	3795944	952781
7718	495333	161384	2724736	704984
	1162166	16379	2985550	891502
	260188	30102		1182397

## Sheet: Figure 2b
Figure 2b	IgA S1
naive	Ad5	Ad19a	DNA-Ad5	DNA-Ad19a
6744	20180	4938	4770130	785184
7632	14639	10406	2847010	570514
8168	11696	8750	2907788	71151
8754	19519	6768	2289340	231283
	23618	7104	1279977	1138571
	7604	9086		916329

## Sheet: Figure 2c
Figure 2c	IgA RBD
naive	Ad5	Ad19a	DNA-Ad5	DNA-Ad19a
4204	184976	32529	1214095	297780
4812	152748	8852	3002376	432087
4998	47485	38967	2500845	603298
5506	274059	67130	1861697	610208
	721894	8006	2079666	670359
	86261	12098		1291129

## Sheet: Figure 3a
Figure 3a	CD44
	iv+						iv-
naive	2025	2555	1745	3295			485	380	930	470
Ad5	2845	7390	3155	4565	5065	4390	26975	13995	12780	21260	40165	9455
Ad19a	3725	7850	3405	2410	3565	5305	13835	10900	17680	12935	5030	13465
DNA-Ad5	2745	2880	3485	2365	2805		56970	70325	56160	49745	55005
DNA-Ad19a	3760	1665	2840	2790	4230	4000	27565	20325	15510	23630	19665	22335

## Sheet: Figure 3b
Figure 3b	Phenotypes
	naive						Ad5						Ad19a						DNA-Ad5						DNA-Ad19a
CD103+CD69+	35	10	45	20			10240	4200	3950	5810	18575	2955	4840	2910	5540	4810	1130	3815	29910	37385	28595	25535	27165		11480	9230	6170	8085	6185	7490
CD103-CD69+	90	75	240	85			8800	4025	3950	6965	8225	2635	3615	2960	6040	2965	1400	2660	9305	8440	6555	5800	6985		4195	2155	2660	4560	3705	4385
CD103+CD69-	20	10	85	40			2705	1635	1400	2355	5910	980	1520	1300	1560	1730	425	1700	8015	12015	8650	8520	9705		5055	3740	2560	3655	3355	3295

## Sheet: Figure 4a
Figure 4a	CD8 S lung
	naive						Ad5						Ad19a						DNA-Ad5						DNA-Ad19a
CD107a	0	0.24	0.11	0.3			2.61	0.3	0.86	0.44	0.85	0	0.25	0.16	0.89	1.04	0	0.15	0.38	0.23	0.79	0.47	0.71		0.92	0	0.54	0.52	0.5	0.59
IFNγ	0	0.079	0.053	0.085			3.99	0.42	1.67	0.34	1.26	0.18	0.59	0.21	1.32	1.14	0.29	0.2	1.6	2.8	2.14	1.29	3.19		1.9	0.38	0.43	1.02	1.41	1.17
IL-2	0	0.002	0.067	0			0.73	0.03	0.17	0	0.23	0.02	0.16	0.11	0.41	0.42	0.06	0.04	0.14	0.16	0.19	0.1	0.27		0.3	0.111	0.185	0.374	0.51	0.536
TNF	0.01	0	0.07	0.055			1.12	0.09	0.6	0.03	0.36	0.01	0.33	0.13	0.84	0.56	0.15	0.1	0.18	0.34	0.53	0.25	0.69		0.77	0.28	0.21	0.66	1	0.94
poly	0	0	0	0			0.29327	0.0544	0.13	0.007	0.03466	0.04239	0.023	0.00814	0.16118	0.21	0.0097	0.042	0.08	0.06973	0.118	0.02595	0.13		0.16421	0.07	0.086	0.17	0.39	0.38

[truncated: 37 more sheets: Figure 4b, Figure 4c, Figure 4d, Figure 5b, Figure 5c, Figure 5d, Figure 6a, Figure 6b, Figure 6c, Figure 6d, Figure 6e, Figure 7b, Figure 7c, Figure 8b, Figure 8c, Figure 8d, Figure 9b, Figure 9c, Figure 9d, Figure 10b …]
